# Supplementary material for: Consistent Killers: Conservation of Thrombin-Like Action on Fibrinogen by Bushmaster (Lachesis Species) Venoms Underpins Broad Antivenom Cross-Reactivities
Source: Toxins (Basel). 2025 May 2;17(5):224. doi: 10.3390/toxins17050224 (PMC12115765; doi:10.3390/toxins17050224)
Supplement: Supplementary file 1 [file toxins-17-00224-s001.zip]

Archive with 1 entries (1 files):
- toxins-3601303-supplementary.xlsx
