# Supplementary material for: Consistent Killers: Conservation of Thrombin-Like Action on Fibrinogen by Bushmaster (Lachesis Species) Venoms Underpins Broad Antivenom Cross-Reactivities
Source: Toxins (Basel). 2025 May 2;17(5):224. doi: 10.3390/toxins17050224 (PMC12115765; doi:10.3390/toxins17050224)
Supplement: Supplementary file 1 [file toxins-17-00224-s001.zip › toxins-3601303-supplementary.xlsx]

## Sheet: TEG Data
Plasma
Spontaneous control							Kaolin control
Replicate	SP	R	Angle	MA	A		Replicate	SP	R	Angle	MA	A
1	565	615	54.2	20.6	21.8		1	230	250	66.3	15.9	17.8
2	525	610	46.4	23.1	24.2		2	220	240	63.8	14.6	16.3
3	485	570	43.6	21.7	23.1		3	250	270	64.9	15.1	16.7
Mean	525	598.3	48.1	21.8	23		Mean	233.333	253.333	65	15.2	16.9333
S.D	40	24.7	5.5	1.3	1.2		S.D	15.2753	15.2753	1.253	0.655744	0.776745
Lachesis muta (Surinam)							Lachesis muta (French Guiana)
Replicate	SP	R	Angle	MA	A		Replicate	SP	R	Angle	MA	A
1	95	245	9.8	5.1	6.9		1	30	245	6.6	2.6	6.7
2	40	95	16.7	3.1	8		2	35	195	8.4	2.5	7.7
3	45	230	7.8	5	7.2		3	30	60	22.1	2.4	8.7
Mean	60	190	11.4333	4.4	7.36667		Mean	31.6667	166.667	12.3667	2.5	7.7
S.D	30.4138	82.6136	4.6694	1.12694	0.568624		S.D	2.88675	95.6992	8.47722	0.1	1
Lachesis stenophrys (Costa Rica)							Lachesis stenophrys (Panama)
Replicate	SP	R	Angle	MA	A		Replicate	SP	R	Angle	MA	A
1	55	85	26.3	2.7	15.5		1	40	90	18.3	2.2	12.4
2	50	85	26.3	2.8	15.7		2	45	90	20	2.3	12.9
3	35	90	21.8	3.1	15.5		3	30	95	17.5	2.5	13.4
Mean	46.6667	86.6667	24.8	2.86667	15.5667		Mean	38.3333	91.6667	18.6	2.33333	12.9
S.D	10.4083	2.88675	2.59808	0.208167	0.11547		S.D	7.63763	2.88675	1.27671	0.152753	0.5
Fibrinogen
Spontaneous control							Thrombin control
Replicate	SP	R	Angle	MA	A		Replicate	SP	R	Angle	MA	A
1	1795	1795			0.1		1	25	30	64	11.6	13.8
2	1795	1795			0.2		2	20	30	56.3	8.9	10.9
3	1795	1795			0.2		3	20	30	54.5	9.3	11.3
Mean	1795	1795			0.166667		Mean	21.6667	30	58.2667	9.93333	12
S.D	0	0			0.057735		S.D	2.88675	0	5.04612	1.45717	1.57162
Lachesis muta (Surinam)							Lachesis muta (French Guiana)
Replicate	SP	R	Angle	MA	A		Replicate	SP	R	Angle	MA	A
1	40	50	50.1	6.4	7		1	30	35	59.8	6.9	6.8
2	35	45	51.7	6.6	7.2		2	25	35	55.8	6.7	7.2
3	35	50	49.2	6.6	7.6		3	35	40	58.3	6.5	7.1
Mean	36.6667	48.3333	50.3333	6.53333	7.26667		Mean	30	36.6667	57.9667	6.7	7.03333
S.D	2.88675	2.88675	1.26623	0.11547	0.305505		S.D	5	2.88675	2.02073	0.2	0.208167
Lachesis stenophrys (Panama)							Lachesis stenophrys (Costa Rica)
Replicate	SP	R	Angle	MA	A		Replicate	SP	R	Angle	MA	A
1	50	60	54.5	7.8	6.4		1	40	50	54.5	4.2	3.1
2	45	55	48.9	7.8	6.7		2	45	55	48.9	3.8	3.2
3	50	55	42.7	6.3	5.5		3	30	60	42.7	3.7	3.2
Mean	48.3333	56.6667	48.7	7.3	6.2		Mean	38.3333	55	48.7	3.9	3.16667
S.D	2.88675	2.88675	5.90254	0.866025	0.6245		S.D	7.63763	5	5.90254	0.264575	0.057735

## Sheet: STAGO Data
	Clotting Time (s)											Clotting Time (s)
Concentration µg/mL	L. muta (French Guiana)			L. muta (French Guiana) + ICP antivenom			L. muta (French Guiana) + Antivipmyn-Tri antivenom				Concentration µg/mL	L. muta (Surinam)			L. muta (Surinam) + ICP antivenom			L. muta (Surinam) + Antivipmyn-Tri antivenom
20	21	18	19.6	18.5	19.3	17.3	16.8	20.8	16.7		20	19.3	20.4	19	24.9	20.1	22.9	19.1	19.6	21.3
10	25.9	27.5	26.6	29.4	28.2	27.5	25.1	27.8	26.2		10	30.3	30.7	30.2	32.9	30.9	32.4	30.9	31	28.7
4	48.5	50.4	50.9	59.7	56.3	58.3	47.3	53.8	49.9		4	55.9	56.4	61.9	66.8	63.3	67	55.2	57.7	56.5
1.66	90.7	93.1	93.5	116.5	113.9	109.3	93.8	104	90		1.66	99.4	100.5	126.2	131.5	132.7	138.1	104.5	113.5	107.3
0.66	166.2	175.4	177.8	255.1	249	228.5	195	211.7	190.4		0.66	192.5	177.3	190.6	277	279.4	294.6	217.6	224.1	231.7
0.25	328.4	322	355.1	562.2	525.1	546.3	428.1	483.2	397.2		0.25	388.1	355.6	374.3	999	999	999	519.9	490.2	504
0.125	489.6	546.5	538.3	999	999	999	743.8	766.2	781.5		0.125	667.6	680.7	682.3	999	999	999	999	999	999
0.05	912.2	999	999	999	999	999	999	999	999		0.05	999	999	999	999	999	999	999	999	999
	Clotting Time (s)											Clotting Time (s)
Concentration µg/mL	L. stenophrys (Costa Rica)			L. stenophrys (Costa Rica) + ICP antivenom			L. stenophrys (Costa Rica) + Antivipmyn-Tri antivenom				Concentration µg/mL	L. stenophrys (Panama)			L. stenophrys (Panama) + ICP antivenom			L. stenophrys (Panama) + Antivipmyn-Tri antivenom
20	20	19.3	20.3	21.5	19.1	21.4	21.2	20.5	20.6		20	20.4	22.4	22.3	30.6	21.5	22	23.6	22.4	20.6
10	30.5	29.4	28.9	34.5	31.5	30.9	33.4	31.4	32		10	33.2	33.8	34.9	38.7	34.5	37	62.9	33.3	51.4
4	56.7	52.9	53.4	73.9	64.8	68	66.8	59.3	57.9		4	59.6	63.2	66.9	82.1	71.7	79	134.7	75.9	63.7
1.66	110.3	100.3	96.9	151.8	133.1	141.1	123.7	109.7	111.4		1.66	114.6	120.4	109.4	188.6	161.5	170.8	148.3	125.1	136.4
0.66	193.5	183.5	172.4	369.8	321.2	354.6	287.1	228.9	246.7		0.66	214.1	223.1	206.7	462.7	378.1	385.3	345.1	259.9	321.5
0.25	358.3	373.3	309.7	999	810.4	818.6	498.4	508	562.5		0.25	405.2	410.4	383.8	999	999	999	999	999	999
0.125	693.4	652.1	559.3	999	999	999	999	999	999		0.125	834.1	818.4	888.7	999	999	999	999	999	999
0.05	950.3	990.6	971.7	999	999	999	999	999	999		0.05	999	999	999	999	999	999	999	999	999
